# Supplementary material for: Genetic Analysis of Early White Quality Protein Maize Inbreds and Derived Hybrids under Low-Nitrogen and Combined Drought and Heat Stress Environments
Source: Plants (Basel). 2021 Nov 26;10(12):2596. doi: 10.3390/plants10122596 (PMC8706249; doi:10.3390/plants10122596)
Supplement: Supplementary file 1 [file plants-10-02596-s001.zip]

Archive with 1 entries (1 files):
- plants-1453433-supplementary.pdf
